# Supplementary material for: Effects of small-scale clustering of flowers on pollinator foraging behaviour and flower visitation rate
Source: PLoS One. 2017 Nov 14;12(11):e0187976. doi: 10.1371/journal.pone.0187976 (PMC5685580; doi:10.1371/journal.pone.0187976)
Supplement: S1 Table — (CSV) [file pone.0187976.s001.csv]

transect	date	time	number.of.Dracocephalum.flowers	number.of.individuals.Diptera	number.of.individuals.Hymenoptera	number.of.individuals.Coleoptera	number.of.individuals.Lepidoptera	number.of.individuals.Heteroptera	Total.number.of.individuals	Apis.mellifera
1	4.8.2016	11:37-12:07	58	0	0	1	0	0	1	0
1	4.8.2016	12:10-12:40	1	0	0	0	0	0	0	0
1	4.8.2016	11:04-11:34	8	0	0	0	0	0	0	0
1	4.8.2016	11:04-11:34	3	2	0	0	0	0	2	0
1	4.8.2016	11:37-12:07	34	0	4	0	0	0	4	0
1	4.8.2016	11:37-12:07	83	1	2	0	0	0	3	0
1	4.8.2016	11:04-11:34	123	0	0	1	0	0	1	0
1	4.8.2016	12:10-12:40	19	1	0	0	1	1	3	0
2	4.8.2016	14:15-14:45	72	0	1	0	0	0	1	1
2	4.8.2016	13:10-13:40	50	0	1	0	0	0	1	0
2	4.8.2016	13:10-13:40	17	0	0	0	0	1	1	0
2	4.8.2016	14:46-15:16	6	0	0	0	0	0	0	0
2	4.8.2016	13:42-14:12	28	0	2	1	0	0	3	0
2	4.8.2016	13:42-14:12	111	0	4	0	0	0	4	1
2	4.8.2016	14:15-14:45	2	0	0	0	0	0	0	0
2	4.8.2016	14:46-15:16	11	1	1	0	0	0	2	0
3	7.8.2016	11:10-11:35	15	0	0	0	0	0	0	0
3	7.8.2016	10:11-10:41	7	0	0	0	0	0	0	0
3	7.8.2016	10:11-10:41	59	0	2	0	0	0	2	0
3	7.8.2016	10:42-11:07	5	0	0	0	0	0	0	0
3	7.8.2016	9:45-10:10	28	0	1	0	0	0	1	1
3	7.8.2016	11:10-11:35	18	1	0	0	0	0	1	0
3	7.8.2016	9:45-10:10	44	1	1	0	0	0	2	0
3	7.8.2016	10:42-11:07	174	1	2	0	0	0	3	0
4	7.8.2016	13:26-14:01	4	0	0	0	0	0	0	0
4	7.8.2016	12:35-13:00	49	2	1	0	0	0	3	0
4	7.8.2016	13:00-13:25	42	1	0	0	0	0	1	0
4	7.8.2016	12:10-12:35	17	0	0	0	0	0	0	0
4	7.8.2016	12:10-12:35	160	2	1	0	1	0	4	0
4	7.8.2016	12:35-13:00	10	0	0	0	0	0	0	0
4	7.8.2016	13:00-13:25	12	0	0	0	0	0	0	0
4	7.8.2016	13:26-14:01	32	0	0	0	0	0	0	0
5	7.8.2016	15:10-15:35	9	0	0	0	0	0	0	0
5	7.8.2016	15:36-16:00	11	1	0	0	0	0	1	0
5	7.8.2016	14:17-14:42	32	1	1	1	0	0	3	0
5	7.8.2016	14:44-15:09	13	1	1	0	0	0	2	0
5	7.8.2016	14:17-14:42	26	2	0	0	0	0	2	0
5	7.8.2016	15:10-15:35	19	0	0	0	0	0	0	0
5	7.8.2016	15:36-16:00	46	0	0	0	0	0	0	0
5	7.8.2016	14:44-15:09	51	0	1	0	0	0	1	0
6	8.8.2016	11:13-11:43	130	1	1	1	0	0	3	0
6	8.8.2016	10:13-10:43	2	0	0	0	0	0	0	0
6	8.8.2016	10:43-11:13	96	1	1	0	0	0	2	0
6	8.8.2016	9:40-10:10	27	3	0	0	0	0	3	0
6	8.8.2016	9:40-10:10	39	2	1	0	0	0	3	0
6	8.8.2016	10:10-10:40	14	0	0	0	0	0	0	0
6	8.8.2016	10:40-11:10	6	0	0	0	0	0	0	0
6	8.8.2016	11:10-11:40	56	1	1	0	0	0	2	0
7	8.8.2016	13:28-13:58	11	0	1	0	0	0	1	1
7	8.8.2016	12:26-12:56	52	2	1	0	0	0	3	1
7	8.8.2016	11:56-12:26	6	0	0	1	0	0	1	0
7	8.8.2016	12:56-13:26	31	0	0	0	0	0	0	0
7	8.8.2016	11:56-12:26	22	0	1	0	0	0	1	0
7	8.8.2016	13:00-13:30	87	1	0	0	0	0	1	0
7	8.8.2016	12:26-12:56	122	1	1	1	0	0	3	0
7	8.8.2016	12:56-13:26	2	0	0	0	0	0	0	0
8	8.8.2016	14:08-14:38	28	0	2	0	0	0	2	0
8	8.8.2016	14:48-15:18	51	2	0	0	0	0	2	0
8	8.8.2016	15:18-15:48	13	0	0	0	0	0	0	0
8	8.8.2016	15:50-16:20	18	1	0	1	0	0	2	0
8	8.8.2016	14:08-14:38	45	1	1	0	0	0	2	0
8	8.8.2016	14:48-15:18	23	0	1	0	1	0	2	0
8	8.8.2016	15:18-15:48	58	0	1	0	0	0	1	0
8	8.8.2016	15:50-16:20	38	0	0	0	0	0	0	0
