# Supplementary material for: Effects of small-scale clustering of flowers on pollinator foraging behaviour and flower visitation rate
Source: PLoS One. 2017 Nov 14;12(11):e0187976. doi: 10.1371/journal.pone.0187976 (PMC5685580; doi:10.1371/journal.pone.0187976)
Supplement: S2 Table — (CSV) [file pone.0187976.s002.csv]

transect	cluster	date	time	number.of.Dracocephalum.plants	number.of.Dracocephalum.flowers	number.of.individuals.Diptera	number.of.individuals.Hymenoptera	number.of.individuals.Coleoptera	number.of.individuals.Lepidoptera	number.of.individuals.Heteroptera	number.of.individuals.unknown	Total.number.of.individuals	Apis.mellifera
1	1	16.8.16	10:59-11:29	37	2241	3	10	0	1	0	0	14	2
1	2	16.8.16	10:24-10:54	2	95	1	0	0	2	0	0	3	0
1	3	16.8.16	10:24-10:54	9	492	6	2	0	0	0	0	8	2
1	4	16.8.16	10:59-11:29	16	1574	6	2	0	1	0	0	9	2
1	5	16.8.16	10:24-10:54	4	379	5	2	0	2	0	0	9	2
2	1	16.8.16	12:20-12:50	5	289	3	3	0	0	0	0	6	3
2	2	16.8.16	12:20-12:50	14	555	5	8	0	2	0	0	15	8
2	3	16.8.16	11:48-12:18	28	1760	5	13	1	0	0	0	19	5
2	4	16.8.16	12:20-12:50	1	71	1	0	0	0	0	0	1	0
2	5	16.8.16	12:20-12:50	20	1802	4	10	0	2	0	0	16	9
3	1	16.8.16	13:45-14:15	13	868	1	15	0	1	0	0	17	15
3	2	16.8.16	14:55:15:25	35	2476	7	29	0	2	0	0	38	13
3	3	16.8.16	14:55:15:25	3	196	2	9	0	1	0	0	12	9
3	4	16.8.16	14:20-14:50	7	388	2	5	0	0	0	0	7	5
3	5	16.8.16	14:22-14:52	11	941	7	23	0	0	0	0	30	21
4	1	17.8.16	10:10-10:40	15	687	3	9	0	0	0	0	12	8
4	2	17.8.16	10:07-10:37	12	476	2	3	0	0	0	0	5	3
4	3	17.8.16	10:07-10:37	9	303	2	6	0	1	0	0	9	6
4	4	17.8.16	10:40-11:10	2	67	1	0	0	0	0	0	1	0
4	5	17.8.16	10:40-11:10	31	1846	2	11	0	1	0	0	14	10
5	1	17.8.16	12:05-12:35	3	98	0	3	0	0	0	0	3	3
5	2	17.8.16	12:05-12:35	18	673	1	9	0	1	0	0	11	8
5	3	17.8.16	12:05-12:35	8	413	1	4	0	0	0	0	5	4
5	4	17.8.16	11:32-12:02	30	1472	4	7	0	0	0	1	12	3
5	5	17.8.16	11:36-12:06	10	629	5	5	0	0	0	0	10	6
6	1	17.8.16	13:40-14:10	21	804	2	9	0	0	0	0	11	8
6	2	17.8.16	13:41-14:11	6	260	0	5	0	1	0	0	6	4
6	3	17.8.16	13:41-14:11	1	42	1	2	0	0	0	0	3	2
6	4	17.8.16	14:13-14:43	12	636	2	5	0	1	0	0	8	4
6	5	17.8.16	14:15-14:45	29	1518	7	15	0	1	0	0	23	6
7	1	17.8.16	15:35-16:05	13	449	1	6	0	1	0	0	8	6
7	2	17.8.16	15:35-16:05	20	856	0	7	0	1	0	0	8	5
7	3	17.8.16	15:03-15:33	3	462	3	6	0	1	0	0	10	6
7	4	17.8.16	15:03-15:33	25	1266	2	3	0	1	0	0	6	3
7	5	17.8.16	15:02-15:32	2	208	1	2	0	0	0	0	3	2
