# Supplementary material for: Effects of small-scale clustering of flowers on pollinator foraging behaviour and flower visitation rate
Source: PLoS One. 2017 Nov 14;12(11):e0187976. doi: 10.1371/journal.pone.0187976 (PMC5685580; doi:10.1371/journal.pone.0187976)
Supplement: S3 Table — (CSV) [file pone.0187976.s003.csv]

cluster	Apis.mellifera.individual.observation	date	number.of.Dracocephalum.plants	number.of.Dracocephalum.flowers	time.spent.in.the.cluster.seconds	number.of.flowers.visited
1	1	25.08.2016	22	643	63	13
1	2	25.08.2016	22	643	164	32
1	3	25.08.2016	22	643	38	10
1	4	25.08.2016	22	643	34	7
1	5	25.08.2016	22	643	78	11
1	6	25.08.2016	22	643	1328	212
1	7	25.08.2016	22	643	937	123
1	8	25.08.2016	22	643	223	33
1	9	25.08.2016	22	643	62	11
1	10	25.08.2016	22	643	99	16
1	11	25.08.2016	22	643	443	71
1	12	25.08.2016	22	643	128	22
3	1	25.08.2016	1	43	322	32
3	2	25.08.2016	1	43	21	5
3	3	25.08.2016	1	43	52	7
3	4	25.08.2016	1	43	53	6
3	5	25.08.2016	1	43	178	28
3	6	25.08.2016	1	43	12	3
1	1	25.08.2016	6	123	915	142
1	2	25.08.2016	6	123	238	32
1	3	25.08.2016	6	123	107	16
1	4	25.08.2016	6	123	28	3
1	5	25.08.2016	6	123	156	27
1	1	26.08.2016	1	33	4	1
1	2	26.08.2016	1	33	111	18
1	3	26.08.2016	1	33	93	15
1	4	26.08.2016	1	33	12	3
3	1	26.08.2016	9	326	443	55
3	2	26.08.2016	9	326	279	49
3	3	26.08.2016	9	326	324	68
3	4	26.08.2016	9	326	639	135
3	5	26.08.2016	9	326	77	15
3	6	26.08.2016	9	326	83	15
3	7	26.08.2016	9	326	103	18
3	8	26.08.2016	9	326	248	33
3	9	26.08.2016	9	326	71	17
3	10	26.08.2016	9	326	471	84
3	11	26.08.2016	9	326	99	17
3	12	26.08.2016	9	326	144	31
3	13	26.08.2016	9	326	43	8
1	1	26.08.2016	1	48	379	66
1	2	26.08.2016	1	48	125	21
1	3	26.08.2016	1	48	255	36
3	1	26.08.2016	1	70	231	39
3	2	26.08.2016	1	70	12	2
3	3	26.08.2016	1	70	21	3
3	4	26.08.2016	1	70	45	6
3	5	26.08.2016	1	70	13	2
3	6	26.08.2016	1	70	438	66
3	7	26.08.2016	1	70	42	8
3	8	26.08.2016	1	70	39	7
3	9	26.08.2016	1	70	307	37
2	1	25.08.2016	4	146	18	2
2	2	25.08.2016	4	146	752	93
3	1	25.08.2016	1	10	302	39
3	2	25.08.2016	1	10	3	2
3	3	25.08.2016	1	10	3	2
2	1	25.08.2016	4	146	75	7
1	1	25.08.2016	6	125	166	17
1	2	25.08.2016	6	125	124	14
1	3	25.08.2016	6	125	147	24
1	4	25.08.2016	6	125	387	55
2	1	25.08.2016	18	610	65	8
2	2	25.08.2016	18	610	345	62
2	1	26.08.2016	1	39	5	1
2	2	26.08.2016	1	39	341	43
2	3	26.08.2016	1	39	42	8
2	4	26.08.2016	1	39	58	5
2	5	26.08.2016	1	39	241	22
2	6	26.08.2016	1	48	243	22
2	7	26.08.2016	1	48	47	9
2	8	26.08.2016	1	48	5	2
2	9	26.08.2016	1	48	65	7
2	10	26.08.2016	1	48	13	2
2	11	26.08.2016	1	48	6	2
1	1	26.08.2016	15	323	109	17
1	2	26.08.2016	15	323	850	71
1	3	26.08.2016	15	323	68	9
2	1	26.08.2016	4	116	75	8
2	2	26.08.2016	4	116	316	37
2	3	26.08.2016	4	116	36	6
2	4	26.08.2016	4	116	8	2
