# Supplementary material for: Effects of small-scale clustering of flowers on pollinator foraging behaviour and flower visitation rate
Source: PLoS One. 2017 Nov 14;12(11):e0187976. doi: 10.1371/journal.pone.0187976 (PMC5685580; doi:10.1371/journal.pone.0187976)
Supplement: S4 Table — (CSV) [file pone.0187976.s004.csv]

date	cluster	number.of.Dracocephalum.plants	number.of.Dracocephalum.flowers	individual.Apis.mellifera.visit	feeding.time.seconds	time.spent.on.the.flower.seconds
25.08.2016	3	1	47	1	2.6	3.28
25.08.2016	3	1	47	2	2.48	2.88
25.08.2016	3	1	47	3	2.12	2.88
25.08.2016	3	1	47	4	0.48	1.08
25.08.2016	3	1	47	5	1.44	2.04
25.08.2016	3	1	47	6	1.8	2.28
25.08.2016	3	1	47	7	1.64	2.2
25.08.2016	3	1	47	8	1.88	2.2
25.08.2016	1	22	643	1	2.56	3.04
25.08.2016	1	22	643	2	4.28	4.8
25.08.2016	1	22	643	3	4.92	6.28
25.08.2016	1	22	643	4	3.12	3.68
25.08.2016	1	22	643	5	2.8	4.64
25.08.2016	1	22	643	6	4.12	4.32
25.08.2016	1	22	643	7	3.2	4.28
25.08.2016	1	22	643	8	2.48	3.04
25.08.2016	1	22	643	9	4.64	5.28
25.08.2016	1	22	643	10	4.64	5.52
25.08.2016	1	22	643	11	1.8	2.28
25.08.2017	1	22	643	12	1.88	3.4
25.08.2017	1	22	643	13	2.04	3.32
25.08.2017	1	22	643	14	3.56	4.36
25.08.2017	1	22	643	15	1.96	3.56
25.08.2017	1	22	643	16	4.32	5.2
25.08.2017	1	22	643	17	3.56	5.6
25.08.2016	1	22	643	1	3.4	3.76
25.08.2016	1	22	643	2	4.6	5.12
25.08.2016	1	22	643	3	10.96	12.04
25.08.2016	1	22	643	4	5.52	6.12
25.08.2016	1	22	643	5	3.57	4.72
25.08.2016	1	22	643	6	3.24	4.08
25.08.2016	1	22	643	7	1.92	2.2
25.08.2016	1	22	643	8	1.55	1.84
25.08.2016	1	22	643	9	6.08	6.24
25.08.2016	1	22	643	10	4.76	5.39
25.08.2016	1	22	643	11	3.12	4.56
25.08.2016	1	22	643	12	3.52	4.08
25.08.2017	1	22	643	13	3.04	4.56
25.08.2017	1	22	643	14	2.24	3.52
25.08.2017	1	22	643	15	2.8	4.28
25.08.2017	1	22	643	16	0.68	1.48
25.08.2016	1	6	125	1	3	7.63
25.08.2016	1	6	125	2	2.28	4
25.08.2016	1	6	125	3	4.14	6.68
25.08.2016	1	6	125	1	4.12	6.56
25.08.2016	1	6	125	2	7.52	8.52
25.08.2016	1	6	125	3	8.36	9.08
25.08.2016	1	6	125	4	3.96	5.64
25.08.2016	1	6	125	5	5.12	5.68
25.08.2016	1	6	125	6	10.44	12.4
25.08.2016	1	6	125	7	8.52	9.76
25.08.2016	1	6	125	8	4.68	6
25.08.2016	1	6	125	9	4.84	5.72
25.08.2016	1	6	125	10	3.08	4.32
25.08.2016	1	6	125	11	5.52	6.48
25.08.2016	1	6	125	12	3.16	4.52
25.08.2016	1	6	125	13	4.48	5.1
25.08.2016	2	4	146	1	1.44	3.12
25.08.2016	2	4	146	2	5.84	6.84
25.08.2016	2	4	146	3	4	4.64
25.08.2016	2	4	146	4	1.16	1.8
25.08.2016	2	4	146	5	3.32	3.84
25.08.2016	2	4	146	6	3.4	4.96
25.08.2016	2	4	146	7	4.52	5.44
25.08.2016	2	4	146	8	4.28	5.76
25.08.2016	2	4	146	9	2.48	3.16
25.08.2016	2	4	146	10	3.68	4.6
25.08.2016	2	4	146	11	0.92	2.24
25.08.2016	6	2	116	1	4.76	6.48
25.08.2016	6	2	116	2	3.48	50.08
25.08.2016	6	2	116	3	2.76	3.92
25.08.2016	6	2	116	4	1.4	2.52
25.08.2016	6	2	116	5	9.96	13.16
25.08.2016	6	2	116	6	3.4	5.6
25.08.2016	6	2	116	7	3.96	3.88
25.08.2016	6	2	116	8	2.04	4.48
25.08.2016	6	2	116		1.44
25.08.2016	1	6	125	1	4.24	5.32
25.08.2016	1	6	125	2	11.88	13.32
25.08.2016	1	6	125	3	3.52	4.52
25.08.2016	1	6	125	4	4.2	5.48
26.08.2016	2	1	39	1	4.13	4.96
26.08.2016	2	1	39	2	3.68	8.64
26.08.2016	2	1	39	3	3.76	4.44
26.08.2016	2	1	39	4	5.16	6.24
26.08.2016	2	1	39	5	5.72	6.44
26.08.2016	2	1	39	6	4.76	6.12
26.08.2016	2	1	39	7	2.84	3.68
26.08.2016	2	1	39	8	5.08	6.24
26.08.2016	2	1	39	9	2.96	3.48
26.08.2016	2	1	39	10	1.8	2.88
26.08.2016	2	1	39	1	3.24	6.68
26.08.2016	2	1	39	2	4.88	5.68
26.08.2016	2	1	39	3	7.16	10.92
26.08.2016	2	1	39	4	3.88	5.12
26.08.2016	2	1	39	5	0.8	2.03
26.08.2016	2	1	39	6	5.24	6.48
26.08.2016	2	1	39	7	4.96	6.04
26.08.2016	2	1	39	8	9.36	13.12
26.08.2016	2	1	39	9	4.92	5.6
26.08.2016	2	1	39	10	3.92	5.8
26.08.2016	2	1	48	1	2.28	2.96
26.08.2016	2	1	48	2	6.72	10.48
26.08.2016	2	1	48	3	2.84	3.96
26.08.2016	3	1	70	1	5.48	6.8
26.08.2016	3	1	70	2	1.84	2.64
26.08.2016	3	1	70	3	4	4.68
26.08.2016	3	1	70	4	3.2	3.95
26.08.2016	3	1	70	5	2.36	2.84
26.08.2016	1	15	323	1	1.52	3.48
26.08.2016	1	15	323	2	1.96	3.96
26.08.2016	1	15	323	3	0.76	2.48
26.08.2016	1	15	323	4	1.67	2.4
26.08.2016	1	15	323	5	2.36	2.96
26.08.2016	1	15	323	6	3.56	5.12
26.08.2016	1	15	323	7	2.64	3.6
26.08.2016	1	15	323	8	3.84	6.16
26.08.2016	1	15	323	9	5.28	7.12
26.08.2016	1	15	323	1	5.4	6.28
26.08.2016	1	15	323	1	3.32	6.36
26.08.2016	1	15	323	2	2.84	4.04
26.08.2016	1	15	323	3	3.36	4.48
26.08.2016	1	15	323	4	2.84	4.04
26.08.2016	1	15	323	5	3.36	4.64
26.08.2016	1	15	323	6	8.76	17.72
26.08.2016	2	1	48	1	2.48	4.32
26.08.2016	2	1	48	1	4.04	5.44
26.08.2016	3	9	326	1	4.16	14.74
26.08.2016	3	9	326	2	5.66	7.28
26.08.2016	3	9	326	3	2.76	3.76
26.08.2016	3	9	326	4	1.6	2.8
26.08.2016	3	9	326	5	2.52	3.6
26.08.2016	3	9	326	6	3.84	4.72
26.08.2016	3	9	326	7	1.76	2.96
26.08.2016	3	9	326	8	4.56	5.04
26.08.2016	3	9	326	9	6.08	7.4
